# Supplementary material for: Resolving and Rescuing Developmental Miswiring in a Mouse Model of Cognitive Impairment
Source: Neuron. 2020 Jan 8;105(1):60–74.e7. doi: 10.1016/j.neuron.2019.09.042 (PMC6953432; doi:10.1016/j.neuron.2019.09.042)
Supplement: Data S1. Detailed Statistical Results, Related to Figures 1, 2, 3, 4, 5, 6, 7, and 8 [file mmc2.xlsx]

## Sheet: Sheet1
FIGURE 1
			SUPERFICIAL LAYERS
	factor	groups	test	df	test value	p value	R package	R function
12-30 Hz LFP power	condition	ge - control	ancova (F)	1	6.7	0.0124		aov
	age	P8-P9-P10	ancova (F)	2	30.2	2*10-9		aov
30-100 Hz LFP power	condition	ge - control	ancova (F)	1	10.7	0.0018		aov
	age	P8-P9-P10	ancova (F)	2	23.5	5*10-8		aov
Log of MUA firing rate	condition	ge - control	ancova (F)	1	38.8	8*10-8		aov
	age	P8-P9-P10	ancova (F)	2	6.82	0.002		aov
Spike-triggered LFP relative power 12-30 Hz	condition	ge - control	yuen's bootstrap test for trimmed means	N/A	5	<1*10-4	WRS2	yuenbt
Spike-triggered LFP relative power 30-100 Hz	condition	ge - control	yuen's bootstrap test for trimmed means	N/A	2.86	0.021	WRS2	yuenbt
			DEEP LAYERS
	factor	groups	test	df	test value	p value
12-30 Hz LFP power	condition	ge - control	ancova (F)	1	8.2	0.006		aov
	age	P8-P9-P10	ancova (F)	2	29.6	2*10-9		aov
30-100 Hz LFP power	condition	ge - control	ancova (F)	1	9.1	0.0038		aov
	age	P8-P9-P10	ancova (F)	2	25.2	2*10-8		aov
Log of MUA firing rate	condition	ge - control	ancova (F)	1	2.89	0.095		aov
	age	P8-P9-P10	ancova (F)	2	21.7	1*10-7		aov
Spike-triggered LFP relative power 12-30 Hz	condition	ge - control	yuen's bootstrap test for trimmed means	N/A	1.1	0.28	WRS2	yuenbt
Spike-triggered LFP relative power 30-100 Hz	condition	ge - control	yuen's bootstrap test for trimmed means	N/A	2.39	0.013	WRS2	yuenbt
FIGURE 2
			SUPERFICIAL LAYERS
	factor	groups	test	df	test value	p value		function
Firing rate (control)	time	one second bins, from -2 to 6 seconds	linear mixed-effect model (Chi square)	N/A	106.8	<2*10-16	lmer4	lmer + aov
Firing rate (GE)	time	one second bins, from -2 to 6 seconds	linear mixed-effect model (Chi square)	N/A	106.8	<2*10-16	lmer4	lmer + aov
Firing rate (control and GE)	time	ge - control	linear mixed-effect model (Chi square)	N/A	0.52	0.47	lmer4	lmer + aov
Inter Spike Interval	condition	ge - control	linear mixed-effect model (Chi square)	N/A	62.5	5*10-5	lmer4	lmer + aov
	time	5 ms bins, from 10 to 250 ms	linear mixed-effect model (Chi square)	N/A	266.3	<2*10-16	lmer4	lmer + aov
	condition | time	ge - control	least- square means post-hoc (single results not shown)	N/A			emmeans	emmeans, adjust = dunnettx
			DEEP LAYERS
	factor	groups	test	df	test value	p value
Firing rate (control)	time	one second bins, from -2 to 6	linear mixed-effect model (Chi square)	N/A	248	<2*10-16	lmer4	lmer + aov
Firing rate (GE)	time	one second bins, from -2 to 6	linear mixed-effect model (Chi square)	N/A	29.9	2*10-4	lmer4	lmer + aov
Firing rate (control and GE)	time	ge - control	linear mixed-effect model (Chi square)	N/A	1.41	0.24	lmer4	lmer + aov
Inter Spike Interval	condition	ge - control	linear mixed-effect model (Chi square)	N/A	33.9	0.11	lmer4	lmer + aov
	time	5 ms bins, from 10 to 250 ms	linear mixed-effect model (Chi square)	N/A	831	<2*10-16	lmer4	lmer + aov
FIGURE 3
			SUPERFICIAL LAYERS - control
	factor	groups	test	df	test value	p value		function
4-12 Hz LFP power	condition	pre stimulation - second half stimulation	yuen's paired test for trimmed means	8	1.2	0.26	WRS2	yuend
12-30 Hz LFP power	condition	pre stimulation - second half stimulation	yuen's paired test for trimmed means	8	2.91	0.0196	WRS2	yuend
30-100 Hz LFP power	condition	pre stimulation - second half stimulation	yuen's paired test for trimmed means	8	4.66	0.0016	WRS2	yuend
4-12 Hz PPC	condition	pre stimulation - second half stimulation	yuen's paired test for trimmed means	26	1.18	0.25	WRS2	yuend
12-30 Hz PPC	condition	pre stimulation - second half stimulation	yuen's paired test for trimmed means	26	2.89	0.0077	WRS2	yuend
30-100 Hz PPC	condition	pre stimulation - second half stimulation	yuen's paired test for trimmed means	26	3.24	0.0033	WRS2	yuend
			SUPERFICIAL LAYERS - GE
	factor	groups	test	df	test value	p value		function
4-12 Hz LFP power	condition	pre stimulation - second half stimulation	yuen's paired test for trimmed means	9	0.72	0.49	WRS2	yuend
12-30 Hz LFP power	condition	pre stimulation - second half stimulation	yuen's paired test for trimmed means	9	0.58	0.57	WRS2	yuend
30-100 Hz LFP power	condition	pre stimulation - second half stimulation	yuen's paired test for trimmed means	9	0.81	0.44	WRS2	yuend
4-12 Hz PPC	condition	pre stimulation - second half stimulation	yuen's paired test for trimmed means	23	1.77	0.09	WRS2	yuend
12-30 Hz PPC	condition	pre stimulation - second half stimulation	yuen's paired test for trimmed means	23	0.18	0.86	WRS2	yuend
30-100 Hz PPC	condition	pre stimulation - second half stimulation	yuen's paired test for trimmed means	23	0.9	0.37	WRS2	yuend
			SUPERFICIAL LAYERS - control and GE
	factor	groups	test	df	test value	p value		function
4-12 Hz LFP power modulation index	condition	ge - control	yuen's bootstrap test for trimmed means	N/A	0.83	0.38	WRS2	yuenbt
12-30 Hz LFP power modulation index	condition	ge - control	yuen's bootstrap test for trimmed means	N/A	2.3	0.028	WRS2	yuenbt
30-100 Hz LFP power modulation index	condition	ge - control	yuen's bootstrap test for trimmed means	N/A	2.15	0.032	WRS2	yuenbt
4-12 Hz PPC modulation index	condition	ge - control	linear mixed-effect model (Chi square)	N/A	0.06	0.8	lmer4	lmer + aov
12-30 Hz PPC modulation index	condition	ge - control	linear mixed-effect model (Chi square)	N/A	0.64	0.42	lmer4	lmer + aov
30-100 Hz PPC modulation index	condition	ge - control	linear mixed-effect model (Chi square)	N/A	1.57	0.21	lmer4	lmer + aov
FIGURE 4
	factor	groups	test	df	test value	p value	R package	R function
Number of crossings (superficial layers)	condition	ge - control	linear mixed-effect model (Chi square)	N/A	121	3*10-10	lmer4	lmer + aov
	distance from soma		linear mixed-effect model (Chi square)	N/A	1505	<2*10-16	lmer4	lmer + aov
	condition | distance from soma	ge - control	least- square means post-hoc (single results not shown)	N/A			emmeans	emmeans, adjust = dunnettx
Number of crossings (deep layers)	condition	ge - control	linear mixed-effect model (Chi square)	N/A	0.25	0.56	lmer4	lmer + aov
	distance from soma		linear mixed-effect model (Chi square)	N/A	422	<2*10-16	lmer4	lmer + aov
Spine density (superficial layers)	condition	ge - control	linear mixed-effect model (Chi square)	N/A	11.45	7*10-4	lmer4	lmer + aov
	condition	ge - control	tukey (z)	N/A	4.74	2*10-6	multcomp	glht
	dendrite (type)	basal - secondary apical - proximal oblique - apical	linear mixed-effect model (Chi square)	N/A	1.91	0.38	lmer4	lmer + aov
Spine density (deep layers)	condition	ge - control	linear mixed-effect model (Chi square)	N/A	0.1	0.75	lmer4	lmer + aov
	dendrite (type)	basal - secondary apical - proximal oblique - apical	linear mixed-effect model (Chi square)	N/A	5.02	0.08	lmer4	lmer + aov
FIGURE 5
	factor	groups	test	df	test value	p value	R package	R function
Number of crossings (superficial layers)	condition	ge - control - mino	linear mixed-effect model (Chi square)	N/A	424	2*10-16	lmer4	lmer + aov
	distance from soma		linear mixed-effect model (Chi square)	N/A	2652	<2*10-16	lmer4	lmer + aov
	condition | distance from soma	ge - control	least- square means post-hoc (single results not shown)	N/A			emmeans	emmeans, adjust = dunnettx
Spine density (superficial layers)	condition	ge - control - mino	linear model (Chi square)	N/A	14.89	5*10-4	lmer4	lmer + aov
	condition	ge - control	tukey (z)	N/A	4.17	6*10-5	multcomp	glht
	condition	control - mino	tukey (z)	N/A	0.27	0.78	multcomp	glht
	condition	ge - mino	tukey (z)	N/A	4.3	5*10-5	multcomp	glht
	dendrite (type)	basal - secondary apical - proximal oblique - apical	linear mixed-effect model (Chi square)	N/A	0.69	0.7	lmer4	lmer + aov
FIGURE 6
			SUPERFICIAL LAYERS
	factor	groups	test	df	test value	p value	R package	R function
12-30 Hz LFP power	condition	ge - control - mino	ancova (F)	2	3.46	0.037		aov
	condition	ge - control	tukey (z)	1		0.03		TukeyHSD
	condition	control - mino	tukey (z)	1		0.9		TukeyHSD
	condition	ge - mino	tukey (z)	1		0.15		TukeyHSD
	age	P8-P9-P10	ancova (F)	2	41.3	1*10-12		aov
30-100 Hz LFP power	condition	ge - control - mino	ancova (F)	2	5.87	0.004		aov
	condition	ge - control	tukey (z)	1		0.04		TukeyHSD
	condition	control - mino	tukey (z)	1		0.31		TukeyHSD
	condition	ge - mino	tukey (z)	1		0.003		TukeyHSD
	age	P8-P9-P10	ancova (F)	2	24.89	7*10-9		aov
Log firing rate	condition	ge - control - mino	ancova (F)	2	18.3	4*10-7		aov
	condition	ge - control	tukey (z)	1		3*10-7		TukeyHSD
	condition	control - mino	tukey (z)	1		0.59		TukeyHSD
	condition	ge - mino	tukey (z)	1		1,7*10-4		TukeyHSD
	age	P8-P9-P10	ancova (F)	2	5.32	0.007		aov
Spike-triggered LFP power 12-30 Hz	condition	ge - control - mino	bootstrap version of the heteroscedastic one-way ANOVA for trimmed means	N/A	16.87	0.0048	WRS2	t1waybt
	condition	ge - control	bootstrap post-hoc test	N/A		<1*10-4	WRS2	mcppb20
	condition	control - mino	bootstrap post-hoc test	N/A		0.026	WRS2	mcppb20
	condition	ge - mino	bootstrap post-hoc test	N/A		<1*10-4	WRS2	mcppb20
Spike-triggered LFP power 30-100 Hz	condition	ge - control - mino	bootstrap version of the heteroscedastic one-way ANOVA for trimmed means	N/A	4.89	0.048	WRS2	t1waybt
	condition	ge - control	bootstrap post-hoc test	N/A		<1*10-4	WRS2	mcppb20
	condition	control - mino	bootstrap post-hoc test	N/A		0.48	WRS2	mcppb20
	condition	ge - mino	bootstrap post-hoc test	N/A		<1*10-4	WRS2	mcppb20
FIGURE 7
	factor	groups	test	df	test value	p value	R package	R function
Number of cells	condition	ge - control - mino	linear mixed-effect model (Chi square)	N/A	16.22	2,9*10-4	lmer4	lmer + aov
	condition	ge - control	tukey (z)	N/A	4.91	2*10-6	multcomp	glht
	condition	control - mino	tukey (z)	N/A	3.56	7*10-4	multcomp	glht
	condition	ge - mino	tukey (z)	N/A	1.35	0.17	multcomp	glht
Cell area	condition	ge - control - mino	linear mixed-effect model (Chi square)	N/A	17.02	2*10-4	lmer4	lmer + aov
	condition	ge - control	tukey (z)	N/A	5.28	3*10-7	multcomp	glht
	condition	control - mino	tukey (z)	N/A	2.63	0.015	multcomp	glht
	condition	ge - mino	tukey (z)	N/A	2.67	0.015	multcomp	glht
Cell spread	condition	ge - control - mino	linear mixed-effect model (Chi square)	N/A	24.33	5*10-6	lmer4	lmer + aov
	condition	ge - control	tukey (z)	N/A	7.61	7*10-14	multcomp	glht
	condition	control - mino	tukey (z)	N/A	4.31	3*10-5	multcomp	glht
	condition	ge - mino	tukey (z)	N/A	3.34	8*10-4	multcomp	glht
Roundness	condition	ge - control - mino	linear mixed-effect model (Chi square)	N/A	17.6	1*10-4	lmer4	lmer + aov
	condition	ge - control	tukey (z)	N/A	5.23	5*10-7	multcomp	glht
	condition	control - mino	tukey (z)	N/A	4.02	1*10-4	multcomp	glht
	condition	ge - mino	tukey (z)	N/A	1.21	0.22	multcomp	glht
Cell perimenter	condition	ge - control - mino	linear mixed-effect model (Chi square)	N/A	19.3	6*10-5	lmer4	lmer + aov
	condition	ge - control	tukey (z)	N/A	5.93	8*10-9	multcomp	glht
	condition	control - mino	tukey (z)	N/A	3.59	6*10-4	multcomp	glht
	condition	ge - mino	tukey (z)	N/A	2.36	0.018	multcomp	glht
number of inclusions	condition	ge - control - mino	bootstrap version of the heteroscedastic one-way ANOVA for trimmed means	N/A	3.44	0.038	WRS2	t1waybt
	condition	ge - control	bootstrap post-hoc test	N/A		0.006	WRS2	mcppb20
	condition	control - mino	bootstrap post-hoc test	N/A		0.287	WRS2	mcppb20
	condition	ge - mino	bootstrap post-hoc test	N/A		0.084	WRS2	mcppb20
volume of inclusions	condition	ge - control - mino	bootstrap version of the heteroscedastic one-way ANOVA for trimmed means	N/A	3.967	0.022	WRS2	t1waybt
	condition	ge - control	bootstrap post-hoc test	N/A		0.006	WRS2	mcppb20
	condition	control - mino	bootstrap post-hoc test	N/A		0.296	WRS2	mcppb20
	condition	ge - mino	bootstrap post-hoc test	N/A		0.084	WRS2	mcppb20
distal cell volume	condition	ge - control - mino	linear mixed-effect model (Chi square)	N/A	7.87	0.019	lmer4	lmer + aov
	condition	ge - control	tukey (z)	N/A		0.072	multcomp	glht
	condition	control - mino	tukey (z)	N/A		0.323	multcomp	glht
	condition	ge - mino	tukey (z)	N/A		0.008	multcomp	glht
FIGURE 8
NOR discrimination ratio	condition	ge - control - mino	bootstrap version of the heteroscedastic one-way ANOVA for trimmed means	N/A	0.83	0.47	WRS2	t1waybt
NOR interaction time	condition	ge - control - mino	bootstrap version of the heteroscedastic one-way ANOVA for trimmed means	N/A	5.02	0.07	WRS2	t1waybt
	condition	ge - control	bootstrap post-hoc test	N/A		0.27	WRS2	mcppb20
	condition	control - mino	bootstrap post-hoc test	N/A		0.016	WRS2	mcppb20
	condition	ge - mino	bootstrap post-hoc test	N/A		0.75	WRS2	mcppb20
RR discrimination ratio	condition	ge - control - mino	bootstrap version of the heteroscedastic one-way ANOVA for trimmed means	N/A	6.12	0.013	WRS2	t1waybt
	condition	ge - control	bootstrap post-hoc test	N/A		<1*10-4	WRS2	mcppb20
	condition	control - mino	bootstrap post-hoc test	N/A		0.31	WRS2	mcppb20
	condition	ge - mino	bootstrap post-hoc test	N/A		0.038	WRS2	mcppb20
RR interaction time	condition	ge - control - mino	bootstrap version of the heteroscedastic one-way ANOVA for trimmed means	N/A	3.21	0.08	WRS2	t1waybt
	condition	ge - control	bootstrap post-hoc test	N/A		0.01	WRS2	mcppb20
	condition	control - mino	bootstrap post-hoc test	N/A		0.16	WRS2	mcppb20
	condition	ge - mino	bootstrap post-hoc test	N/A		0.46	WRS2	mcppb20
SUPP. FIGURE 1
			SUPERFICIAL LAYERS
	factor	groups	test	df	test value	p value	R package	R function
4-12 Hz LFP power	condition	anesthesia - no anesthesia	Wilcoxon signed rank test (V)	16	45	0.004		wilcox.test
12-30 Hz LFP power	condition	anesthesia - no anesthesia	Wilcoxon signed rank test (V)	16	45	0.004		wilcox.test
30-100 Hz LFP power	condition	anesthesia - no anesthesia	Wilcoxon signed rank test (V)	16	45	0.004		wilcox.test
Log of MUA firing rate	condition	anesthesia - no anesthesia	Wilcoxon signed rank test (V)	16	39	0.06		wilcox.test
12-30 Hz PPC	condition	anesthesia - no anesthesia	Wilcoxon signed rank test (V)	16	16	0.83		wilcox.test
30-100 Hz PPC	condition	anesthesia - no anesthesia	Wilcoxon signed rank test (V)	16	20.5	0.85		wilcox.test
			DEEP LAYERS
	factor	groups	test	df	test value	p value
4-12 Hz LFP power	condition	anesthesia - no anesthesia	Wilcoxon signed rank test (V)	16	45	0.004		wilcox.test
12-30 Hz LFP power	condition	anesthesia - no anesthesia	Wilcoxon signed rank test (V)	16	45	0.004		wilcox.test
30-100 Hz LFP power	condition	anesthesia - no anesthesia	Wilcoxon signed rank test (V)	16	45	0.004		wilcox.test
Log of MUA firing rate	condition	anesthesia - no anesthesia	Wilcoxon signed rank test (V)	16	39	0.06		wilcox.test
12-30 Hz PPC	condition	anesthesia - no anesthesia	Wilcoxon signed rank test (V)	16	16	0.83		wilcox.test
30-100 Hz PPC	condition	anesthesia - no anesthesia	Wilcoxon signed rank test (V)	16	20	0.81		wilcox.test
			SUPERFICIAL LAYERS
	factor	groups	test	df	test value	p value	R package	R function
4-12 Hz LFP power	condition	ge - control	ancova (F)	1	8.86	0.006		aov
	age	P8-P9-P10	ancova (F)	2	3.98	0.03		aov
12-30 Hz LFP power	condition	ge - control	ancova (F)	1	10.82	0.0027		aov
	age	P8-P9-P10	ancova (F)	2	5.67	0.0086		aov
30-100 Hz LFP power	condition	ge - control	ancova (F)	1	10.7	0.0028		aov
	age	P8-P9-P10	ancova (F)	2	5.36	0.01		aov
Log of MUA firing rate	condition	ge - control	ancova (F)	1	10	0.0037		aov
	age	P8-P9-P10	ancova (F)	2	0.6	0.55		aov
	condition	ge - control	yuen's bootstrap test for trimmed means	N/A	3.6	0.006	WRS2	yuenbt
Log of SUA firing rate	condition	ge - control	ancova (F)	1	6.21	0.019		aov
	age	P8-P9-P10	ancova (F)	2	0.75	0.48		aov
	condition	ge - control	yuen's bootstrap test for trimmed means	N/A	2.27	0.034	WRS2	yuenbt
N° of Single Units / shank	condition	ge - control	ancova (F)	1	3.27	0.08		aov
	age	P8-P9-P10	ancova (F)	2	1.05	0.36		aov
	condition	ge - control	yuen's bootstrap test for trimmed means	N/A	1.19	0.25	WRS2	yuenbt
			DEEP LAYERS
	factor	groups	test	df	test value	p value	R package	R function
4-12 Hz LFP power	condition	ge - control	ancova (F)	1	3.43	0.074		aov
	age	P8-P9-P10	ancova (F)	2	5.8	0.0076		aov
12-30 Hz LFP power	condition	ge - control	ancova (F)	1	2.37	0.13		aov
	age	P8-P9-P10	ancova (F)	2	7.78	0.002		aov
30-100 Hz LFP power	condition	ge - control	ancova (F)	1	1.91	0.18		aov
	age	P8-P9-P10	ancova (F)	2	12.4	1*10-4		aov
Log of MUA firing rate	condition	ge - control	ancova (F)	1	2.74	0.11		aov
	age	P8-P9-P10	ancova (F)	2	4.23	0.024		aov
	condition	ge - control	yuen's bootstrap test for trimmed means	N/A	1.37	0.17	WRS2	yuenbt
Log of SUA firing rate	condition	ge - control	ancova (F)	1	3.15	0.086		aov
	age	P8-P9-P10	ancova (F)	2	3.88	0.032		aov
	condition	ge - control	yuen's bootstrap test for trimmed means	N/A	1.76	0.08	WRS2	yuenbt
N° of Single Units / shank	condition	ge - control	ancova (F)	1	1.23	0.28		aov
	age	P8-P9-P10	ancova (F)	2	3.5	0.04		aov
	condition	ge - control	yuen's bootstrap test for trimmed means	N/A	0.8	0.42	WRS2	yuenbt
SUPP. FIGURE 2
			SUPERFICIAL LAYERS
	factor	groups	test	df	test value	p value	R package	R function
Occurrence	condition	ge - control	ancova (F)	1	4.9	0.03		aov
	age	P8-P9-P10	ancova (F)	2	3.8	0.02		aov
Duration	condition	ge - control	ancova (F)	1	14.9	3*10-4		aov
	age	P8-P9-P10	ancova (F)	2	22.3	1*10-7		aov
Amplitude	condition	ge - control	ancova (F)	1	10.4	0.002		aov
	age	P8-P9-P10	ancova (F)	2	21.6	1*10-7		aov
4-12 Hz LFP power	condition	ge - control	ancova (F)	1	1.1	0.298		aov
	age	P8-P9-P10	ancova (F)	2	22.5	9*10-8		aov
Spike-triggered LFP relative power 4-12 Hz	condition	ge - control	yuen's bootstrap test for trimmed means	N/A	0.55	0.56	WRS2	yuenbt
12-30 Hz LFP power	condition	control - e - g	ancova (F)	2	0.12	0.88		aov
	age	P8-P9-P10	ancova (F)	2	5.42	0.0079		aov
30-100 Hz LFP power	condition	control - e - g	ancova (F)	2	0.28	0.75		aov
	age	P8-P9-P10	ancova (F)	2	7.46	0.001		aov
Log firing rate	condition	control - e - g	ancova (F)	2	2	0.15		aov
	age	P8-P9-P10	ancova (F)	2	2.62	0.004		aov
4-12 Hz LFP power	condition	ge - control (P4-6)	ancova (F)	1	0.47	0.5		aov
	age	P4-P5-P6	ancova (F)	2	4.99	0.018		aov
12-30 Hz LFP power	condition	ge - control (P4-6)	ancova (F)	1	2.24	0.15		aov
	age	P4-P5-P6	ancova (F)	2	2.41	0.11		aov
	condition	ge - control (P4-6)	yuen's bootstrap test for trimmed means	N/A	1.97	0.06	WRS2	yuenbt
30-100 Hz LFP power	condition	ge - control (P4-6)	ancova (F)	1	1.65	0.22		aov
	age	P4-P5-P6	ancova (F)	2	0.53	0.6		aov
	condition	ge - control (P4-6)	yuen's bootstrap test for trimmed means	N/A	2.44	0.017	WRS2	yuenbt
Log of MUA firing rate	condition	ge - control (P4-6)	ancova (F)	1	10.2	0.0048		aov
	age	P4-P5-P6	ancova (F)	2	1.08	0.36		aov
	condition	ge - control (P4-6)	yuen's bootstrap test for trimmed means	N/A	3.6	0.006	WRS2	yuenbt
4-12 Hz LFP power	condition	ge - control (P20-23)	yuen's bootstrap test for trimmed means	N/A	1.92	0.058	WRS2	yuenbt
12-30 Hz LFP power	condition	ge - control (P20-23)	yuen's bootstrap test for trimmed means	N/A	-0.47	0.64	WRS2	yuenbt
30-100 Hz LFP power	condition	ge - control (P20-23)	yuen's bootstrap test for trimmed means	N/A	0.32	0.77	WRS2	yuenbt
Log of MUA firing rate	condition	ge - control (P20-23)	yuen's bootstrap test for trimmed means	N/A	39	0.06	WRS2	yuenbt
			DEEP LAYERS
	factor	groups	test	df	test value	p value
Occurrence	condition	ge - control	ancova (F)	1	7.2	0.009		aov
	age	P8-P9-P10	ancova (F)	2	3	0.05		aov
Duration	condition	ge - control	ancova (F)	1	8.8	0.0045		aov
	age	P8-P9-P10	ancova (F)	2	23.9	4*10-8		aov
Amplitude	condition	ge - control	ancova (F)	1	5.2	0.02		aov
	age	P8-P9-P10	ancova (F)	2	14.3	1*10-5		aov
4-12 Hz LFP power	condition	ge - control	ancova (F)	1	6.31	0.015		aov
	age	P8-P9-P10	ancova (F)	2	27	9*10-9		aov
Spike-triggered LFP relative power 4-12 Hz	condition	ge - control	yuen's bootstrap test for trimmed means	N/A	-0.37	0.69	WRS2	yuenbt
12-30 Hz LFP power	condition	control - e - g	ancova (F)	2	0.05	0.95		aov
	age	P8-P9-P10	ancova (F)	2	8.09	0.001		aov
30-100 Hz LFP power	condition	control - e - g	ancova (F)	2	0.13	0.88		aov
	age	P8-P9-P10	ancova (F)	2	5.99	0.005		aov
Log firing rate	condition	control - e - g	ancova (F)	2	0.96	0.39		aov
	age	P8-P9-P10	ancova (F)	2	6.23	0.004		aov
4-12 Hz LFP power	condition	ge - control (P4-6)	ancova (F)	1	1.4	0.25		aov
	age	P4-P5-P6	ancova (F)	2	5.34	0.013		aov
12-30 Hz LFP power	condition	ge - control (P4-6)	ancova (F)	1	1.36	0.26		aov
	age	P4-P5-P6	ancova (F)	2	6.42	0.0064		aov
30-100 Hz LFP power	condition	ge - control (P4-6)	ancova (F)	1	13.55	0.0013		aov
	age	P4-P5-P6	ancova (F)	2	9.69	9*10-4		aov
Log of MUA firing rate	condition	ge - control (P4-6)	ancova (F)	1	10.36	0.004		aov
	age	P4-P5-P6	ancova (F)	2	5.55	0.01		aov
4-12 Hz LFP power	condition	ge - control (prejuvenile)	yuen's bootstrap test for trimmed means	N/A	-0.07	0.93	WRS2	yuenbt
12-30 Hz LFP power	condition	ge - control (prejuvenile)	yuen's bootstrap test for trimmed means	N/A	0.03	0.98	WRS2	yuenbt
30-100 Hz LFP power	condition	ge - control (prejuvenile)	yuen's bootstrap test for trimmed means	N/A	0.91	0.37	WRS2	yuenbt
Log of MUA firing rate	condition	ge - control (prejuvenile)	yuen's bootstrap test for trimmed means	N/A	39	0.06	WRS2	yuenbt
SUPP. FIGURE 4
			SUPERFICIAL LAYERS
	factor	groups	test	df	test value	p value	R package	R function
Membrane resistance	condition	ge - control	yuen's bootstrap test for trimmed means	N/A	1.63	0.09	WRS2	yuenbt
Resting membrane potential	condition	ge - control	yuen's bootstrap test for trimmed means	N/A	4.51	<1*10-4	WRS2	yuenbt
Action potential max amplitude	condition	ge - control	yuen's bootstrap test for trimmed means	N/A	2.3	0.02	WRS2	yuenbt
Action potential half width	condition	ge - control	yuen's bootstrap test for trimmed means	N/A	0.26	0.78	WRS2	yuenbt
Membrane time constant	condition	ge - control	yuen's bootstrap test for trimmed means	N/A	1.13	0.26	WRS2	yuenbt
			DEEP LAYERS
Membrane resistance	condition	ge - control	yuen's bootstrap test for trimmed means	N/A	0.94	0.35	WRS2	yuenbt
Resting membrane potential	condition	ge - control	yuen's bootstrap test for trimmed means	N/A	0.41	0.65	WRS2	yuenbt
Action potential max amplitude	condition	ge - control	yuen's bootstrap test for trimmed means	N/A	0.02	0.97	WRS2	yuenbt
Action potential half width	condition	ge - control	yuen's bootstrap test for trimmed means	N/A	1.4	0.12	WRS2	yuenbt
Membrane time constant	condition	ge - control	yuen's bootstrap test for trimmed means	N/A	0.48	0.61	WRS2	yuenbt
SUPP. FIGURE 6
			DEEP LAYERS - control
	factor	groups	test	df	test value	p value		function
4-12 Hz LFP power	condition	pre stimulation - second half stimulation	yuen's paired test for trimmed means	8	3.28	0.011	WRS2	yuend
12-30 Hz LFP power	condition	pre stimulation - second half stimulation	yuen's paired test for trimmed means	8	2.4	0.043	WRS2	yuend
30-100 Hz LFP power	condition	pre stimulation - second half stimulation	yuen's paired test for trimmed means	8	2.44	0.04	WRS2	yuend
4-12 Hz PPC	condition	pre stimulation - second half stimulation	yuen's paired test for trimmed means	69	0.61		WRS2	yuend
12-30 Hz PPC	condition	pre stimulation - second half stimulation	yuen's paired test for trimmed means	69	0.98		WRS2	yuend
30-100 Hz PPC	condition	pre stimulation - second half stimulation	yuen's paired test for trimmed means	69	0.0072		WRS2	yuend
			DEEP LAYERS - GE
	factor	groups	test	df	test value	p value		function
4-12 Hz LFP power	condition	pre stimulation - second half stimulation	yuen's paired test for trimmed means	6	1.62	0.15	WRS2	yuend
12-30 Hz LFP power	condition	pre stimulation - second half stimulation	yuen's paired test for trimmed means	6	1.24	0.26	WRS2	yuend
30-100 Hz LFP power	condition	pre stimulation - second half stimulation	yuen's paired test for trimmed means	6	2.25	0.07	WRS2	yuend
4-12 Hz PPC	condition	pre stimulation - second half stimulation	yuen's paired test for trimmed means	16	0.28	0.78	WRS2	yuend
12-30 Hz PPC	condition	pre stimulation - second half stimulation	yuen's paired test for trimmed means	16	0.32	0.75	WRS2	yuend
30-100 Hz PPC	condition	pre stimulation - second half stimulation	yuen's paired test for trimmed means	16	1.01	0.33	WRS2	yuend
			DEEP LAYERS - control and GE
	factor	groups	test	df	test value	p value		function
4-12 Hz LFP power modulation index	condition	ge - control	yuen's bootstrap test for trimmed means	N/A	1.67	0.07	WRS2	yuenbt
12-30 Hz LFP power modulation index	condition	ge - control	yuen's bootstrap test for trimmed means	N/A	1.25	0.17	WRS2	yuenbt
30-100 Hz LFP power modulation index	condition	ge - control	yuen's bootstrap test for trimmed means	N/A	1.2	0.18	WRS2	yuenbt
4-12 Hz PPC power modulation index	condition	ge - control	linear mixed-effect model (Chi square)	N/A	3.39	0.07	lmer4	lmer + aov
12-30 Hz PPC power modulation index	condition	ge - control	linear mixed-effect model (Chi square)	N/A	0.66	0.42	lmer4	lmer + aov
30-100 Hz PPC power modulation index	condition	ge - control	linear mixed-effect model (Chi square)	N/A	0.48	0.49	lmer4	lmer + aov
SUPP. FIGURE 7
Soma size (superficial layers)	condition	ge - control	linear mixed-effect model (Chi square)	N/A	4.21	0.039	lmer4	lmer + aov
Soma size (deep layers)	condition	ge - control	linear mixed-effect model (Chi square)	N/A	0.0039	0.95	lmer4	lmer + aov
Total dendritic length (superficial layers)	condition	ge - control	linear mixed-effect model (Chi square)	N/A	7.39	0.024	lmer4	lmer + aov
Total dendritic length (deep layers)	condition	ge - control	linear mixed-effect model (Chi square)	N/A	1.95	0.37	lmer4	lmer + aov
Spine density apical and proximal oblique dendrite (superficial layers)	condition	ge - control	linear mixed-effect model (Chi square)	N/A	11.4	7*10-4	lmer4	lmer + aov
Spine density apical and proximal oblique dendrite (deep layers)	condition	ge - control	linear mixed-effect model (Chi square)	N/A	0.1	0.75	lmer4	lmer + aov
Spine density secondary apical and proximal oblique dendrite (superficial layers)	condition	ge - control	linear mixed-effect model (Chi square)	N/A	11.9	5*10-4	lmer4	lmer + aov
Spine density secondary apical and proximal oblique dendrite (deep layers)	condition	ge - control	linear mixed-effect model (Chi square)	N/A	0.05	0.8	lmer4	lmer + aov
Spine density basal dendrite (superficial layers)	condition	ge - control	linear mixed-effect model (Chi square)	N/A	10.2	0.001	lmer4	lmer + aov
Spine density basal dendrite (deep layers)	condition	ge - control	linear mixed-effect model (Chi square)	N/A	0.14	0.7	lmer4	lmer + aov
Number of crossings (superficial layers)	condition	ge - control	linear mixed-effect model (Chi square)	N/A	16.3	0.99	lmer4	lmer + aov
Soma size (superficial layers, juvenile age)	condition	ge - control	linear mixed-effect model (Chi square)	N/A	3.68	0.054	lmer4	lmer + aov
Total dendritic length (superficial layers, juvenile age)	condition	ge - control	linear mixed-effect model (Chi square)	N/A	2.91	0.087	lmer4	lmer + aov
Spine density - all dendrites (superficial layers, juvenile age)	condition	ge - control	linear mixed-effect model (Chi square)	N/A	1.07	0.3	lmer4	lmer + aov
SUPP. FIGURE 8
			DEEP LAYERS
	factor	groups	test	df	test value	p value	R package	R function
12-30 Hz LFP power	condition	ge - control - mino	ancova (F)	2	4	0.02		aov
	condition	ge - control	tukey (z)	1		0.018		TukeyHSD
	condition	control - mino	tukey (z)	1		0.9		TukeyHSD
	condition	ge - mino	tukey (z)	1		0.11		TukeyHSD
	age	P8-P9-P10	ancova (F)	2	39.7	3*10-12		aov
30-100 Hz LFP power	condition	ge - control - mino	ancova (F)	2	3.52	0.035		aov
	condition	ge - control	tukey (z)	1		0.2		TukeyHSD
	condition	control - mino	tukey (z)	1		0.36		TukeyHSD
	condition	ge - mino	tukey (z)	1		0.02		TukeyHSD
	age	P8-P9-P10	ancova (F)	2	16.1	1*10-6		aov
Log firing rate	condition	ge - control - mino	ancova (F)	2	1.34	0.27		aov
	age	P8-P9-P10	ancova (F)	2	23.8	1*10-8		aov
Spike-triggered LFP power 12-30 Hz	condition	ge - control - mino	bootstrap version of the heteroscedastic one-way ANOVA for trimmed means	N/A	0.7	0.49	WRS2	t1waybt
Spike-triggered LFP power 30-100 Hz	condition	ge - control - mino	bootstrap version of the heteroscedastic one-way ANOVA for trimmed means	N/A	3.3	0.07	WRS2	t1waybt
			SUPERFICIAL LAYERS
	factor	groups	test	df	test value	p value	R package	R function
4-12 Hz LFP power	condition	control - control_mino	ancova (F)	1	0.17	0.68		aov
	age	P8-P9-P10	ancova (F)	2	19.05	9*10-7		aov
12-30 Hz LFP power	condition	control - control_mino	ancova (F)	1	0.004	0.95		aov
	age	P8-P9-P10	ancova (F)	2	25.5	3*10-8		aov
30-100 Hz LFP power	condition	control - control_mino	ancova (F)	1	0.85	0.36		aov
	age	P8-P9-P10	ancova (F)	2	12.72	4*10-5		aov
Log firing rate	condition	control - control_mino	ancova (F)	1	2.06	0.16		aov
	age	P8-P9-P10	ancova (F)	2	4.15	0.022		aov
Spike-triggered LFP power 12-30 Hz	condition	control - control_mino	yuen's bootstrap test for trimmed means	N/A	1.66	0.1	WRS2	yuenbt
Spike-triggered LFP power 30-100 Hz	condition	control - control_mino	yuen's bootstrap test for trimmed means	N/A	2.95	0.06	WRS2	yuenbt
			DEEP LAYERS
	factor	groups	test	df	test value	p value	R package	R function
4-12 Hz LFP power	condition	control - control_mino	ancova (F)	1	1.25	0.27		aov
	age	P8-P9-P10	ancova (F)	2	21.03	3*10-7		aov
12-30 Hz LFP power	condition	control - control_mino	ancova (F)	1	0.002	0.97		aov
	age	P8-P9-P10	ancova (F)	2	24.17	6*10-8		aov
30-100 Hz LFP power	condition	control - control_mino	ancova (F)	1	8.25	0.0061		aov
	age	P8-P9-P10	ancova (F)	2	11.21	1*10-4		aov
Log firing rate	condition	control - control_mino	ancova (F)	1	1.79	0.19		aov
	age	P8-P9-P10	ancova (F)	2	26.98	1*10-8		aov
Spike-triggered LFP power 12-30 Hz	condition	control - control_mino	yuen's bootstrap test for trimmed means	N/A	0.61	0.52	WRS2	yuenbt
Spike-triggered LFP power 30-100 Hz	condition	control - control_mino	yuen's bootstrap test for trimmed means	N/A	0.86	0.37	WRS2	yuenbt
SUPP. FIGURE 9
RR discrimination ratio	condition	control - mino_late	yuen's bootstrap test for trimmed means	N/A	2.23	0.034	WRS2	yuenbt
RR interaction time	condition	control - mino_late	yuen's bootstrap test for trimmed means	N/A	1.61	0.11	WRS2	yuenbt
RR discrimination ratio	condition	control - GE - mino - control (2) - mino_late	bootstrap version of the heteroscedastic one-way ANOVA for trimmed means	N/A	4.82	0.0162	WRS2	t1waybt
	condition	control - ge	bootstrap post-hoc test	N/A		< 1*10-4	WRS2	mcppb20
	condition	control - mino	bootstrap post-hoc test	N/A		0.312	WRS2	mcppb20
	condition	control - control (2)	bootstrap post-hoc test	N/A		0.58	WRS2	mcppb20
	condition	control - mino late	bootstrap post-hoc test	N/A		0.002	WRS2	mcppb20
	condition	ge - mino	bootstrap post-hoc test	N/A		0.034	WRS2	mcppb20
	condition	ge - control (2)	bootstrap post-hoc test	N/A		0.0068	WRS2	mcppb20
	condition	ge - mino late	bootstrap post-hoc test	N/A		0.854	WRS2	mcppb20
	condition	mino - control (2)	bootstrap post-hoc test	N/A		0.628	WRS2	mcppb20
	condition	mino - mino late	bootstrap post-hoc test	N/A		0.0368	WRS2	mcppb20
	condition	control (2) - mino late	bootstrap post-hoc test	N/A		0.0092	WRS2	mcppb20
